# Supplementary material for: Development of Cellular High-Protein Foods: Third-Generation Yellow Pea and Red Lentil Puffed Snacks
Source: Foods. 2021 Dec 24;11(1):38. doi: 10.3390/foods11010038 (PMC8750491; doi:10.3390/foods11010038)
Supplement: Supplementary file 1 [file foods-11-00038-s001.zip]

Archive with 1 entries (1 files):
- foods-1491689-SI.pdf
